# Supplementary material for: Genetic Variability Assessment of Tropical Indica Rice (Oryza sativa L.) Seedlings for Drought Stress Tolerance
Source: Plants (Basel). 2022 Sep 6;11(18):2332. doi: 10.3390/plants11182332 (PMC9505502; doi:10.3390/plants11182332)
Supplement: Supplementary file 1 [file plants-11-02332-s001.zip]

Archive with 1 entries (1 files):
- plants-1893108-supplementary.pdf
